# Supplementary material for: L-Lactic Acid-Enriched Wheat Bran Qu Containing Bacillus cereus Regulates L-Lactic Acid and Ester Formation in Light-Flavor Baijiu Fermentation
Source: Foods. 2026 Jun 26;15(13):2290. doi: 10.3390/foods15132290 (PMC13362162; doi:10.3390/foods15132290)
Supplement: Supplementary file 1 [file foods-15-02290-s001.zip]

Archive with 1 entries (1 files):
- foods-4372968-supplementary.pdf
